# Supplementary material for: ATAD2 mediates chromatin-bound histone chaperone turnover
Source: eLife. 2026 Jan 20;14:RP107582. doi: 10.7554/eLife.107582 (PMC12818868; doi:10.7554/eLife.107582)
Supplement: Figure 1—source data 1. [file elife-107582-fig1-data1.zip]

Archive with 6 entries (5 files):
- Figure 1C source data 1/
- __MACOSX/._Figure 1C source data 1
- Figure 1C source data 1/.DS_Store
- __MACOSX/Figure 1C source data 1/._.DS_Store
- Figure 1C source data 1/Figure 1C-source data 1.pdf
- __MACOSX/Figure 1C source data 1/._Figure 1C-source data 1.pdf
