# Supplementary material for: ATAD2 mediates chromatin-bound histone chaperone turnover
Source: eLife. 2026 Jan 20;14:RP107582. doi: 10.7554/eLife.107582 (PMC12818868; doi:10.7554/eLife.107582)
Supplement: Figure 2—source data 2. [file elife-107582-fig2-data2.zip]

Archive with 6 entries (5 files):
- Figure 2A source data 2/
- __MACOSX/._Figure 2A source data 2
- Figure 2A source data 2/Figure 2A_source data_HIRA.tiff
- __MACOSX/Figure 2A source data 2/._Figure 2A_source data_HIRA.tiff
- Figure 2A source data 2/Figure 2A_source data_H3.tiff
- __MACOSX/Figure 2A source data 2/._Figure 2A_source data_H3.tiff
